# Supplementary material for: Decreasing trends in cholangiocarcinoma incidence and relative survival in Khon Kaen, Thailand: An updated, inclusive, population-based cancer registry analysis for 1989–2018
Source: PLoS One. 2021 Feb 16;16(2):e0246490. doi: 10.1371/journal.pone.0246490 (PMC7886206; doi:10.1371/journal.pone.0246490)
Supplement: S1 Data — (XLSX) [file pone.0246490.s001.xlsx]

## Sheet: Sheet1
2	221	8000	3	9	9	9	NA	C229	2	2	2	2	2	2	2	1	2	7c	9	9	1	61	402402	40110	2	1	1	2	2	1	0.0027379	1	4	6
0	221	8000	3	9	9	9	NA	C229	2	2	2	2	2	2	NA	2	9	7c	9	9	1	62	401901	40280	2	1	1	2	2	1	0.0027379	1	4	4
0	221	8000	3	9	9	9	NA	C229	2	2	2	2	2	2	NA	2	9	7c	9	9	1	66	401601	40150	2	1	1	2	2	1	0.0027379	1	4	4
2	221	8000	3	9	9	9	NA	C229	2	2	2	2	2	2	NA	1	9	7c	9	9	2	82	402204	40160	2	1	1	1	1	1	0.0027379	0	4	3
1	221	8000	3	9	9	9	NA	C229	2	2	2	2	2	2	NA	1	9	7c	9	9	1	56	400108	40000	2	1	1	1	1	1	0.0027379	0	3	3
2	221	8000	3	9	9	9	NA	C229	2	2	2	2	2	2	NA	1	9	7c	9	9	1	64	400303	40320	2	1	1	2	2	1	0.0027379	1	4	3
0	221	8000	3	9	9	9	NA	C229	2	2	2	2	2	2	NA	2	9	7c	9	9	1	55	400407	40210	2	1	1	2	2	1	0.0027379	1	3	3
0	221	8000	3	9	9	9	NA	C229	2	2	2	2	2	2	NA	2	9	7c	9	9	1	73	402204	40160	2	1	1	2	2	1	0.0027379	1	4	4
2	221	8000	3	9	9	9	NA	C229	2	2	2	2	9	9	NA	1	9	7c	9	9	2	58	401614	40150	2	1	1	1	1	1	0.0027379	0	3	2
2	221	8000	3	9	4	5	1	C229	2	2	2	2	2	2	NA	1	9	7c	9	9	2	67	400105	40000	2	1	1	1	1	1	0.0027379	0	4	3
1	221	8000	3	9	9	9	NA	C229	2	2	2	2	9	9	NA	1	9	7c	9	9	2	74	401702	40160	2	1	1	1	1	1	0.0027379	0	4	1
0	221	8000	3	9	9	9	NA	C229	2	2	2	2	2	2	NA	2	9	7c	9	9	2	53	400701	40310	2	1	1	2	2	1	0.0027379	1	3	3
1	221	8000	3	9	9	9	NA	C229	2	2	2	2	9	9	NA	1	9	7c	9	9	2	50	400505	40130	2	1	1	1	1	1	0.0027379	0	2	1
0	240	8000	3	9	9	9	NA	C240	2	2	2	2	2	2	NA	1	9	12b	9	9	1	59	402403	40110	2	1	1	2	2	1	0.0027379	1	3	5
2	221	8000	3	9	9	9	NA	C229	2	2	2	2	2	2	NA	1	9	7c	9	9	1	80	401703	40160	2	1	1	1	1	1	0.0027379	0	4	2
1	221	8000	3	9	9	9	NA	C229	2	2	2	2	9	9	NA	2	9	7c	9	9	1	60	401803	40180	2	1	1	1	1	1	0.0027379	0	3	2
2	221	8160	3	9	9	9	NA	C221	2	2	2	2	2	2	NA	1	9	7b	9	9	2	72	401204	40120	2	1	1	1	1	1	0.0027379	0	4	4
2	221	8000	3	9	9	9	NA	C229	2	2	2	2	9	9	NA	1	9	7c	9	9	2	60	402503	40110	2	1	1	1	1	1	0.0027379	0	3	2
3	221	8000	3	9	9	9	NA	C229	1	1	2	2	9	9	NA	2	9	7c	9	9	2	52	400407	40210	2	1	1	1	1	1	0.0027379	0	3	1
0	221	8000	3	9	9	9	NA	C229	2	2	2	2	2	2	NA	2	9	7c	9	9	1	84	402403	40110	2	1	1	2	2	1	0.0027379	1	4	4
0	221	8000	3	9	9	9	NA	C229	2	2	2	2	2	2	NA	2	9	7c	9	9	1	64	401205	40120	2	1	1	2	2	1	0.0027379	1	4	4
0	221	8000	3	9	9	9	NA	C229	2	2	2	2	2	2	NA	2	9	7c	9	9	1	51	401801	40180	2	1	1	2	2	1	0.0027379	1	3	4
0	221	8000	3	9	9	9	NA	C229	2	2	2	2	2	2	NA	2	9	7c	9	9	1	53	400110	40000	2	1	1	2	2	1	0.0027379	1	3	3
2	221	8000	3	9	9	9	NA	C229	2	2	2	2	9	9	NA	1	9	7c	9	9	2	81	402505	40110	2	1	1	1	1	1	0.0027379	0	4	2
0	221	8000	3	9	9	9	NA	C229	2	2	2	2	2	2	NA	2	9	7c	9	9	1	72	400109	40000	2	1	1	2	2	1	0.0027379	1	4	4
0	221	8000	3	9	9	9	NA	C229	2	2	2	2	2	2	NA	2	9	7c	9	9	2	62	402101	40170	2	1	1	2	2	1	0.0027379	1	4	4
2	221	8160	3	9	4	5	8	C221	2	2	2	2	2	2	NA	1	9	7b	9	9	2	72	402303	40150	2	1	1	2	2	1	0.0027379	1	4	4
0	221	8000	3	9	9	9	NA	C229	2	2	2	2	2	2	NA	2	9	7c	9	9	2	68	402202	40160	2	1	1	2	2	1	0.0027379	1	4	3
0	240	8000	3	9	9	9	NA	C240	2	2	2	2	2	2	NA	1	9	12b	9	9	1	78	401005	40110	2	1	1	2	2	1	0.0027379	1	4	5
0	221	8000	3	9	9	9	NA	C229	2	2	2	2	2	2	NA	2	9	7c	9	9	1	71	401504	40190	2	1	1	2	2	1	0.0027379	1	4	4
0	221	8160	3	9	9	9	NA	C221	2	2	2	2	2	2	NA	2	9	7b	9	9	1	76	402504	40110	2	1	1	2	2	1	0.0027379	1	4	4
2	221	8160	3	9	9	9	NA	C221	2	2	2	2	2	2	NA	1	9	7b	9	9	1	83	402204	40160	2	1	1	2	2	1	0.0027379	1	4	5
0	221	8000	3	9	9	9	NA	C229	2	2	2	2	9	9	NA	2	9	7c	9	9	2	50	400602	40220	2	1	1	2	2	1	0.0027379	1	2	1
0	221	8000	3	9	9	9	NA	C229	2	2	2	2	2	2	NA	2	9	7c	9	9	2	75	400408	40210	2	1	1	2	2	1	0.0027379	1	4	3
0	221	8000	3	9	9	9	NA	C229	2	2	2	2	2	2	NA	2	9	7c	9	9	1	75	401104	40340	2	1	1	2	2	1	0.0027379	1	4	3
2	221	8000	3	9	9	9	NA	C229	2	2	2	2	9	9	NA	2	9	7c	9	9	2	64	400402	40210	2	1	1	1	1	1	0.0027379	0	4	2
0	221	8000	3	9	9	9	NA	C229	2	2	2	2	2	2	NA	2	9	7c	9	9	1	63	401703	40160	2	1	1	2	2	1	0.0027379	1	4	4
0	221	8000	3	9	9	9	NA	C229	2	2	2	2	2	2	NA	2	9	7c	9	9	1	58	402505	40110	2	1	1	2	2	1	0.0027379	1	3	3
2	221	8000	3	9	9	9	NA	C229	2	2	2	2	2	2	NA	1	9	7c	9	9	2	55	402101	40170	2	1	1	1	1	1	0.0027379	0	3	3
7	221	8160	3	9	9	9	NA	C221	1	2	2	2	9	9	NA	2	9	7b	9	9	1	64	400601	40220	2	1	1	1	1	1	0.0027379	0	4	2
0	221	8000	3	9	9	9	NA	C229	2	2	2	2	2	2	NA	2	9	7c	9	9	1	60	400706	40310	2	1	1	2	2	1	0.0027379	1	3	4
0	221	8000	3	9	9	9	NA	C229	2	2	2	2	2	2	NA	2	9	7c	9	9	1	75	402402	40110	2	1	1	2	2	1	0.0027379	1	4	3
7	221	8160	3	9	4	5	NA	C221	2	2	2	2	9	9	NA	1	9	7b	9	9	2	54	400604	40220	2	1	1	1	1	1	0.0027379	0	3	1
2	221	8000	3	9	9	9	NA	C229	2	2	2	2	2	2	NA	1	9	7c	9	9	1	75	401005	40110	2	1	1	2	2	1	0.0027379	1	4	2
0	221	8160	3	9	9	9	NA	C221	2	2	2	2	2	2	NA	2	9	7b	9	9	1	76	401902	40280	2	1	1	2	2	1	0.0027379	1	4	4
2	221	8000	3	9	9	9	NA	C229	2	2	2	2	9	9	NA	1	9	7c	9	9	1	63	401016	40110	2	1	1	2	1	1	0.0027379	1	4	2
0	221	8000	3	9	9	9	NA	C229	2	2	2	2	2	2	NA	2	9	7c	9	9	1	61	400604	40220	2	1	1	2	2	1	0.0027379	1	4	3
2	221	8160	3	9	9	9	NA	C221	2	2	2	2	2	2	NA	2	9	7b	9	9	1	62	401208	40120	2	1	1	2	2	1	0.0027379	1	4	4
0	221	8160	3	9	9	9	NA	C221	2	2	2	2	2	2	NA	1	9	7b	9	9	1	61	400402	40210	2	1	1	2	2	1	0.0027379	1	4	5
2	221	8160	3	9	9	9	NA	C221	2	2	2	2	2	2	NA	2	9	7b	9	9	1	72	401208	40120	2	1	1	2	2	1	0.0027379	1	4	4
0	221	8000	3	9	9	9	NA	C229	2	2	2	2	2	2	NA	2	9	7c	9	9	2	70	401002	40110	2	1	1	2	2	1	0.0027379	1	4	3
2	221	8000	3	9	9	9	NA	C229	2	2	2	2	2	2	NA	1	9	7c	9	9	2	61	401207	40120	2	1	1	1	1	1	0.0027379	0	4	3
0	221	8000	3	9	9	9	NA	C229	2	2	2	2	2	2	NA	2	9	7c	9	9	1	70	402005	40350	2	1	1	2	2	1	0.0027379	1	4	3
2	221	8000	3	9	9	9	NA	C229	2	2	2	2	2	2	NA	1	9	7c	9	9	1	39	402303	40150	2	1	1	1	1	1	0.0027379	0	1	3
0	221	8000	3	9	9	9	NA	C229	2	2	2	2	2	2	NA	2	9	7c	9	9	2	66	400701	40140	2	1	1	2	2	1	0.0027379	1	4	4
0	221	8000	3	9	9	9	NA	C229	2	2	2	2	2	2	NA	2	9	7c	9	9	1	61	402505	40110	2	1	1	2	2	1	0.0027379	1	4	3
2	240	8000	3	9	9	9	NA	C240	2	2	2	2	9	9	NA	2	9	12b	9	9	1	64	401002	40110	9	9	9	1	1	1	0.0027379	0	4	2
2	221	8160	3	9	9	9	NA	C221	2	2	2	2	2	2	NA	1	9	7b	9	9	2	60	400902	40170	2	1	1	1	1	1	0.0027379	0	3	4
7	221	8160	3	9	4	5	NA	C221	2	2	2	2	9	9	NA	2	9	7b	9	9	1	66	401001	40110	9	1	1	2	1	1	0.0027379	1	4	1
2	221	8000	3	9	4	9	NA	C229	2	2	2	2	2	2	2	1	2	7c	2	9	2	73	400901	40170	2	1	1	2	2	1	0.0027379	1	4	6
0	221	8000	3	9	9	9	NA	C229	2	2	2	2	2	2	NA	2	9	7c	9	9	2	55	401804	40180	2	1	1	2	2	1	0.0027379	1	3	4
2	221	8160	3	9	9	9	NA	C221	2	2	2	2	2	2	NA	1	9	7b	9	9	1	43	401802	40180	2	1	1	2	2	1	0.0027379	1	2	4
0	221	8000	3	9	9	9	NA	C229	2	2	2	2	2	2	NA	2	9	7c	9	9	1	59	401103	40340	2	1	1	2	2	1	0.0027379	1	3	3
2	221	8000	3	9	9	9	NA	C229	2	2	2	2	9	9	NA	2	9	7c	9	9	1	44	400912	40170	2	1	1	2	1	1	0.0027379	1	2	2
0	221	8160	3	9	9	9	NA	C221	2	2	2	2	2	2	NA	2	9	7b	9	9	2	73	402505	40110	2	1	1	2	2	1	0.0027379	1	4	4
0	221	8000	3	9	9	9	NA	C229	2	2	2	2	2	2	NA	2	9	7c	9	9	1	61	400206	40270	2	1	1	2	2	1	0.0027379	1	4	3
7	221	8140	3	9	9	9	NA	C221	2	2	2	2	9	9	NA	2	9	7b	9	9	1	48	400101	40000	2	1	1	1	1	1	0.0027379	0	2	2
0	221	8000	3	9	9	9	NA	C229	2	2	2	2	2	2	NA	2	9	7c	9	9	2	54	401207	40120	2	1	1	2	2	1	0.0027379	1	3	4
2	221	8000	3	9	9	9	NA	C229	2	2	2	2	9	9	NA	1	9	7c	9	9	1	66	400106	40000	2	1	1	1	1	1	0.0027379	0	4	2
1	221	8000	3	9	4	5	NA	C229	2	2	2	2	9	9	NA	1	9	7c	9	9	1	65	400710	40140	2	1	1	1	1	1	0.0027379	0	4	1
0	221	8160	3	9	9	9	NA	C221	2	2	2	2	2	2	NA	2	9	7b	9	9	2	66	401103	40110	2	1	1	2	2	1	0.0027379	1	4	4
0	221	8000	3	9	9	9	NA	C229	2	2	2	2	2	2	NA	2	9	7c	9	9	2	69	401807	40180	2	1	1	2	2	1	0.0027379	1	4	4
0	221	8000	3	9	9	9	NA	C229	2	2	2	2	2	2	NA	2	9	7c	9	9	2	66	401608	40150	2	1	1	2	2	1	0.0027379	1	4	3
2	221	8000	3	9	9	9	NA	C229	2	2	2	2	9	9	NA	1	9	7c	9	9	1	67	401609	40150	2	1	1	1	1	1	0.0027379	0	4	2
0	221	8000	3	9	9	9	NA	C229	2	2	2	2	9	9	NA	2	9	7c	9	9	1	55	401508	40190	2	1	9	2	2	1	0.0027379	1	3	1
2	221	8000	3	9	9	9	NA	C229	2	2	2	2	9	9	NA	1	9	7c	9	9	1	68	401704	40160	2	1	1	2	1	1	0.0027379	1	4	2
0	221	8000	3	9	9	9	NA	C229	2	2	2	2	2	2	NA	2	9	7c	9	9	1	66	401506	40190	2	1	1	2	2	1	0.0027379	1	4	3
0	221	8000	3	9	9	9	NA	C229	2	2	2	2	2	2	NA	2	9	7c	9	9	1	64	401201	40120	2	1	1	2	2	1	0.0027379	1	4	4
2	221	8000	3	9	4	5	NA	C229	2	2	2	2	9	9	NA	1	9	7c	9	9	1	53	400301	40320	2	1	1	1	1	1	0.0027379	0	3	1
2	221	8000	3	9	9	9	NA	C229	2	2	2	2	2	2	NA	1	9	7c	9	9	1	55	400601	40220	2	1	1	1	1	1	0.0027379	0	3	3
2	221	8000	3	9	9	9	NA	C229	2	2	2	2	9	9	NA	1	9	7c	9	9	2	68	400503	40290	2	1	1	1	1	1	0.0027379	0	4	2
0	221	8000	3	9	9	9	NA	C229	2	2	2	2	2	2	NA	2	9	7c	9	9	1	45	400603	40220	2	1	1	2	2	1	0.0027379	1	2	4
0	221	8000	3	9	9	9	NA	C229	2	2	2	2	2	2	NA	2	9	7c	9	9	1	59	400603	40220	2	1	1	2	2	1	0.0027379	1	3	4
2	221	8000	3	9	9	9	NA	C229	2	2	2	2	9	9	NA	1	9	7c	9	9	1	61	400406	40210	2	1	1	2	1	1	0.0027379	1	4	2
0	221	8000	3	9	9	9	NA	C229	2	2	2	2	2	2	NA	2	9	7c	9	9	2	54	400603	40220	2	1	1	2	2	1	0.0027379	1	3	4
0	221	8000	3	9	9	9	NA	C229	2	2	2	2	2	2	NA	2	9	7c	9	9	1	52	400603	40220	2	1	1	2	2	1	0.0027379	1	3	4
7	221	8160	3	9	4	5	NA	C221	1	1	2	2	9	9	NA	2	9	7b	9	9	1	55	400101	40000	9	1	1	1	1	1	0.0027379	0	3	1
0	240	8000	3	9	9	9	NA	C240	2	2	2	2	2	2	NA	2	9	12b	9	9	2	61	401512	40190	2	1	1	2	2	1	0.0027379	1	4	3
2	221	8000	3	9	9	9	NA	C229	2	2	2	2	2	2	NA	1	9	7c	9	9	1	60	401401	40230	2	1	1	1	1	1	0.0027379	0	3	3
7	221	8160	3	9	9	9	NA	C221	2	2	2	2	9	9	NA	1	9	7b	9	9	1	53	401903	40280	9	1	1	1	1	1	0.0027379	0	3	1
0	221	8000	3	9	9	9	NA	C229	2	2	2	2	2	2	NA	2	9	7c	9	9	2	76	401701	40160	2	1	1	2	2	1	0.0027379	1	4	4
2	240	8000	3	9	9	9	NA	C240	2	2	2	2	9	9	NA	2	9	12b	9	9	2	53	400602	40220	2	1	1	1	1	1	0.0027379	0	3	2
2	221	8000	3	9	9	9	NA	C229	2	2	2	2	2	2	NA	1	9	7c	9	9	1	85	400901	40170	2	1	1	1	1	1	0.0027379	0	4	3
2	221	8000	3	9	9	9	NA	C229	2	2	2	2	2	2	NA	1	9	7c	9	9	2	74	400302	40320	2	1	1	2	2	1	0.0027379	1	4	3
2	221	8160	3	9	9	9	NA	C221	2	2	2	2	2	2	NA	2	9	7b	9	9	1	70	402203	40160	2	1	1	1	1	1	0.0027379	0	4	4
0	221	8000	3	9	9	9	NA	C229	2	2	2	2	2	2	NA	2	9	7c	9	9	1	64	401506	40190	2	1	1	2	2	1	0.0027379	1	4	3
2	221	8000	3	9	9	9	NA	C229	2	2	2	2	9	9	NA	1	9	7c	9	9	1	67	401013	40110	2	1	1	1	1	1	0.0027379	0	4	2
0	221	8000	3	9	9	9	NA	C229	2	2	2	2	2	2	NA	2	9	7c	9	9	2	45	400407	40210	2	1	1	2	2	1	0.0027379	1	2	4
2	221	8000	3	9	9	9	NA	C229	2	2	2	2	9	9	NA	2	9	7c	9	9	1	54	401902	40280	2	1	1	1	1	1	0.0027379	0	3	2
0	221	8000	3	9	9	9	NA	C229	2	2	2	2	2	2	NA	2	9	7c	9	9	1	89	402503	40110	2	1	1	2	2	1	0.0027379	1	4	3
